# Supplementary material for: Identification of Novel Diarylpyrimidines as Potent HIV-1 Non-Nucleoside Reverse Transcriptase Inhibitors by Exploring the Primer Grip Region
Source: Pharmaceuticals (Basel). 2022 Nov 19;15(11):1438. doi: 10.3390/ph15111438 (PMC9697031; doi:10.3390/ph15111438)
Supplement: Supplementary file 1 [file pharmaceuticals-15-01438-s001.zip]

Archive with 1 entries (1 files):
- pharmaceuticals-1968260-supplementary.pdf
